# Supplementary material for: Endocervical Regulatory T Cells Are Associated With Decreased Genital Inflammation and Lower HIV Target Cell Abundance
Source: Front Immunol. 2021 Sep 23;12:726472. doi: 10.3389/fimmu.2021.726472 (PMC8495419; doi:10.3389/fimmu.2021.726472)
Supplement: Supplementary file 1 [file Table_1.xlsx]

## Sheet: Sheet1
	Pearson r	r	95% confidence interval	R squared		P value	P (two-tailed)	P value summary	Significant? (alpha = 0.05)		Number of XY Pairs				pearson correlations in PRISM
Prevotella
Prevotella vs. CMC_CD127CD25_TregsFreq		-0.1135	-0.3634 to 0.1515	0.01289			0.400343	ns	No		57
Prevotella vs. CMC_CD127NegCD25CTLA-4Tregs_Freq		-0.08794	-0.3407 to 0.1767	0.007733			0.51539	ns	No		57
Prevotella vs. CMC_FoxP3Pos_TRegsFreq		-0.2665	-0.4928 to -0.006327	0.071			0.0451232	*	Yes		57
Prevotella vs. CMC_FoxP3CTLA-4Pos_Tregs Freq		0.04267	-0.2203 to 0.2999	0.001821			0.752652	ns	No		57
Prevotella vs. CMC_CD127NegCD25_TregsCount		-0.0763	-0.3303 to 0.1880	0.005821			0.572695	ns	No		57
Prevotella vs. CMC_CD127NegCD25CTLA-4_TregsCount		0.01697	-0.2447 to 0.2763	0.0002881			0.900271	ns	No		57
Prevotella vs. CMC_FoxP3Pos_TRegsCount		-0.07292	-0.3273 to 0.1913	0.005318			0.589842	ns	No		57
Prevotella vs. CMC_FoxP3CTLA-4Pos_TRegsCount		0.04529	-0.2179 to 0.3023	0.002051			0.737994	ns	No		57
	Pearson r	r	95% confidence interval	R squared		P value	P (two-tailed)	P value summary	Significant? (alpha = 0.05)		Number of XY Pairs
Lactobacillus
Lactobacillus vs. CMC_CD127CD25_TregsFreq		0.1032	-0.1617 to 0.3543	0.01065			0.444847	ns	No		57
Lactobacillus vs. CMC_CD127NegCD25CTLA-4Tregs_Freq		0.03101	-0.2314 to 0.2892	0.0009616			0.818879	ns	No		57
Lactobacillus vs. CMC_FoxP3Pos_TRegsFreq		0.155	-0.1101 to 0.3994	0.02401			0.249769	ns	No		57
Lactobacillus vs. CMC_FoxP3CTLA-4Pos_Tregs Freq		0.01043	-0.2508 to 0.2703	0.0001089			0.938595	ns	No		57
Lactobacillus vs. CMC_CD127NegCD25_TregsCount		0.1426	-0.1225 to 0.3887	0.02034			0.289878	ns	No		57
Lactobacillus vs. CMC_CD127NegCD25CTLA-4_TregsCount		0.1007	-0.1642 to 0.3520	0.01014			0.45602	ns	No		57
Lactobacillus vs. CMC_FoxP3Pos_TRegsCount		0.1425	-0.1226 to 0.3886	0.02031			0.290302	ns	No		57
Lactobacillus vs. CMC_FoxP3CTLA-4Pos_TRegsCount		0.09357	-0.1712 to 0.3457	0.008755			0.488763	ns	No		57
	Pearson r	r	95% confidence interval	R squared		P value	P (two-tailed)	P value summary	Significant? (alpha = 0.05)		Number of XY Pairs
Gardnerella
Gardnerella vs. CMC_CD127CD25_TregsFreq		0.0001537	-0.2604 to 0.2607	2.361e-08			0.999095	ns	No		57
Gardnerella vs. CMC_CD127NegCD25CTLA-4Tregs_Freq		-0.1132	-0.3630 to 0.1519	0.0128			0.401991	ns	No		57
Gardnerella vs. CMC_FoxP3Pos_TRegsFreq		-0.125	-0.3734 to 0.1401	0.01564			0.354039	ns	No		57
Gardnerella vs. CMC_FoxP3CTLA-4Pos_Tregs Freq		-0.05797	-0.3138 to 0.2057	0.00336			0.668423	ns	No		57
Gardnerella vs. CMC_CD127NegCD25_TregsCount		-0.02029	-0.2794 to 0.2416	0.0004116			0.880925	ns	No		57
Gardnerella vs. CMC_CD127NegCD25CTLA-4_TregsCount		-0.07282	-0.3272 to 0.1914	0.005302			0.590371	ns	No		57
Gardnerella vs. CMC_FoxP3Pos_TRegsCount		-0.02664	-0.2852 to 0.2356	0.0007099			0.84403	ns	No		57
Gardnerella vs. CMC_FoxP3CTLA-4Pos_TRegsCount		-0.141	-0.3873 to 0.1241	0.01988			0.295448	ns	No		57
	Pearson r	r	95% confidence interval	R squared		P value	P (two-tailed)	P value summary	Significant? (alpha = 0.05)		Number of XY Pairs
Sneathia
Sneathia vs. CMC_CD127CD25_TregsFreq		-0.22	-0.4546 to 0.04299	0.04842			0.100026	ns	No		57
Sneathia vs. CMC_CD127NegCD25CTLA-4Tregs_Freq		-0.1227	-0.3714 to 0.1425	0.01504			0.36338	ns	No		57
Sneathia vs. CMC_FoxP3Pos_TRegsFreq		-0.2052	-0.4422 to 0.05844	0.04213			0.125615	ns	No		57
Sneathia vs. CMC_FoxP3CTLA-4Pos_Tregs Freq		-0.008023	-0.2680 to 0.2531	6.437e-05			0.952768	ns	No		57
Sneathia vs. CMC_CD127NegCD25_TregsCount		0.02481	-0.2373 to 0.2835	0.0006154			0.85466	ns	No		57
Sneathia vs. CMC_CD127NegCD25CTLA-4_TregsCount		0.04586	-0.2173 to 0.3028	0.002103			0.734816	ns	No		57
Sneathia vs. CMC_FoxP3Pos_TRegsCount		0.0315	-0.2310 to 0.2897	0.0009926			0.816037	ns	No		57
Sneathia vs. CMC_FoxP3CTLA-4Pos_TRegsCount		0.1201	-0.1450 to 0.3691	0.01443			0.373485	ns	No		57
	Pearson r	r	95% confidence interval	R squared		P value	P (two-tailed)	P value summary	Significant? (alpha = 0.05)		Number of XY Pairs
Veillonella
Veillonella vs. CMC_CD127CD25_TregsFreq		-0.1121	-0.3621 to 0.1529	0.01257			0.406342	ns	No		57
Veillonella vs. CMC_CD127NegCD25CTLA-4Tregs_Freq		0.02892	-0.2334 to 0.2873	0.0008365			0.830881	ns	No		57
Veillonella vs. CMC_FoxP3Pos_TRegsFreq		-0.109	-0.3594 to 0.1560	0.01189			0.419507	ns	No		57
Veillonella vs. CMC_FoxP3CTLA-4Pos_Tregs Freq		0.08246	-0.1820 to 0.3358	0.0068			0.541971	ns	No		57
Veillonella vs. CMC_CD127NegCD25_TregsCount		-0.03576	-0.2936 to 0.2269	0.001279			0.791734	ns	No		57
Veillonella vs. CMC_CD127NegCD25CTLA-4_TregsCount		0.2157	-0.04756 to 0.4509	0.04652			0.107114	ns	No		57
Veillonella vs. CMC_FoxP3Pos_TRegsCount		-0.0903	-0.3428 to 0.1744	0.008153			0.504141	ns	No		57
Veillonella vs. CMC_FoxP3CTLA-4Pos_TRegsCount		0.1688	-0.09597 to 0.4113	0.0285			0.20934	ns	No		57
	Pearson r	r	95% confidence interval	R squared		P value	P (two-tailed)	P value summary	Significant? (alpha = 0.05)		Number of XY Pairs
Streptococcus
Streptococcus vs. CMC_CD127CD25_TregsFreq		-0.1572	-0.4014 to 0.1077	0.02472			0.24276	ns	No		57
Streptococcus vs. CMC_CD127NegCD25CTLA-4Tregs_Freq		-0.1183	-0.3675 to 0.1468	0.01399			0.380951	ns	No		57
Streptococcus vs. CMC_FoxP3Pos_TRegsFreq		-0.04485	-0.3019 to 0.2183	0.002012			0.740434	ns	No		57
Streptococcus vs. CMC_FoxP3CTLA-4Pos_Tregs Freq		0.03331	-0.2292 to 0.2913	0.001109			0.805709	ns	No		57
Streptococcus vs. CMC_CD127NegCD25_TregsCount		0.05247	-0.2110 to 0.3088	0.002753			0.698281	ns	No		57
Streptococcus vs. CMC_CD127NegCD25CTLA-4_TregsCount		0.05902	-0.2047 to 0.3147	0.003483			0.662789	ns	No		57
Streptococcus vs. CMC_FoxP3Pos_TRegsCount		0.006894	-0.2541 to 0.2670	4.753e-05			0.959406	ns	No		57
Streptococcus vs. CMC_FoxP3CTLA-4Pos_TRegsCount		0.04623	-0.2170 to 0.3031	0.002137			0.732745	ns	No		57
	Pearson r	r	95% confidence interval	R squared		P value	P (two-tailed)	P value summary	Significant? (alpha = 0.05)		Number of XY Pairs
Megasphaera
Megasphaera vs. CMC_CD127CD25_TregsFreq		-0.05337	-0.3096 to 0.2101	0.002849			0.693343	ns	No		57
Megasphaera vs. CMC_CD127NegCD25CTLA-4Tregs_Freq		-0.1343	-0.3815 to 0.1308	0.01804			0.319154	ns	No		57
Megasphaera vs. CMC_FoxP3Pos_TRegsFreq		-0.07925	-0.3329 to 0.1851	0.00628			0.557897	ns	No		57
Megasphaera vs. CMC_FoxP3CTLA-4Pos_Tregs Freq		-0.1424	-0.3885 to 0.1227	0.02027			0.290752	ns	No		57
Megasphaera vs. CMC_CD127NegCD25_TregsCount		-0.001297	-0.2618 to 0.2594	1.683e-06			0.992359	ns	No		57
Megasphaera vs. CMC_CD127NegCD25CTLA-4_TregsCount		-0.06203	-0.3175 to 0.2018	0.003848			0.646675	ns	No		57
Megasphaera vs. CMC_FoxP3Pos_TRegsCount		-0.007683	-0.2677 to 0.2534	5.903e-05			0.954765	ns	No		57
Megasphaera vs. CMC_FoxP3CTLA-4Pos_TRegsCount		-0.03156	-0.2897 to 0.2309	0.0009959			0.815732	ns	No		57
